# Supplementary material for: Force analysis of slope reinforced by Frame-Anchor-Support-Structure based on improved horizontal slice method
Source: PLoS One. 2025 Feb 7;20(2):e0317361. doi: 10.1371/journal.pone.0317361 (PMC11805443; doi:10.1371/journal.pone.0317361)
Supplement: S1 Data — Figure data. (XLSX) [file pone.0317361.s001.xlsx]

## Sheet: Fig.8
	Comparison of lateral earth pressure strength before correction
	Overall sliding wedge method		This paper
	Lateral earth pressure strength / kPa	Slope height / m	Lateral earth pressure strength / kPa	Slope height / m
	-19.0393	10	-16.3375	10
	-16.2187	9.5	-13.0072	9.5
	-13.3981	9	-9.47799	9
	-10.5775	8.5	-6.35025	8.5
	-7.75694	8	-2.54268	8
	-4.93635	7.5	0.58714	7.5
	-2.11576	7	4.0266	7
	0.70484	6.5	7.37507	6.5
	3.52543	6	10.6333	6
	6.34602	5.5	13.9937	5.5
	9.16661	5	17.0011	5
	11.9872	4.5	20.0337	4.5
	14.8078	4	23.0527	4
	17.6284	3.5	25.8639	3.5
	20.449	3	28.5138	3
	23.2696	2.5	30.8255	2.5
	26.0902	2	22.1638	2
	28.9108	1.5	8.20784	1.5
	31.7313	1	-5.05569	1
	34.5519	0.5	-18.682	0.5
	37.3725	0	--	--

## Sheet: Fig.9
	Comparison of lateral earth pressure strength after correction
	Overall sliding wedge method		This paper
	Lateral earth pressure strength / kPa	Slope height / m	Lateral earth pressure strength / kPa	Slope height / m
	-19.0393	10	-16.3375	10
	-16.2187	9.5	-13.0072	9.5
	-13.3981	9	-9.47799	9
	-10.5775	8.5	-6.35025	8.5
	-7.75694	8	-2.54268	8
	-4.93635	7.5	0.58714	7.5
	-2.11576	7	4.0266	7
	0.70484	6.5	7.37507	6.5
	3.52543	6	10.6333	6
	6.34602	5.5	13.9937	5.5
	9.16661	5	17.0011	5
	11.9872	4.5	20.0337	4.5
	14.8078	4	23.0527	4
	17.6284	3.5	25.8639	3.5
	20.449	3	28.5138	3
	23.2696	2.5	30.8255	2.5
	26.0902	2	22.1638	2
	28.9108	1.5	8.20784	1.5
	31.7313	1	0	1
	34.5519	0.5	0	0.5
	37.3725	0	0	0

## Sheet: Fig.10
	Variation of lateral earth pressure under different slope-top uniform loads: combined force of lateral earth pressures
	Slope-top uniform load / kPa	Combined force of lateral earth pressures / kN
	0	69.9
	20	107.8
	40	154.3
	60	208.8
	80	269.8
	100	331.9
	120	394

## Sheet: Fig.11
	Variation of lateral earth pressure under different slope-top uniform loads: lateral earth pressure strength
	Lateral earth pressure strength / kPa	Slope height / m	Lateral earth pressure strength / kPa	Slope height / m	Lateral earth pressure strength / kPa	Slope height / m	Lateral earth pressure strength / kPa	Slope height / m
	0 kPa		40 kPa		80 kPa		120 kPa
	-23.4699	10	-9.20496	10	5.06	10	19.325	10
	-20.2521	9.5	-5.76226	9.5	8.72753	9.5	23.2173	9.5
	-16.9435	9	-2.01252	9	12.9184	9	27.8494	9
	-13.7208	8.5	1.02029	8.5	15.7614	8.5	30.5024	8.5
	-10.1739	8	5.08857	8	20.3511	8	35.6135	8
	-6.98429	7.5	8.15856	7.5	23.3014	7.5	38.4443	7.5
	-3.60869	7	11.6619	7	26.9325	7	42.2031	7
	-0.29454	6.5	15.0447	6.5	30.3839	6.5	45.7231	6.5
	2.95006	6	18.3165	6	33.683	6	49.0494	6
	6.27311	5.5	21.7142	5.5	37.1553	5.5	52.5964	5.5
	9.29412	5	24.7081	5	40.1221	5	55.5361	5
	12.3452	4.5	27.7222	4.5	43.0992	4.5	58.4761	4.5
	15.3908	4	30.7147	4	46.0387	4	61.3627	4
	18.2395	3.5	33.4883	3.5	48.7371	3.5	63.9859	3.5
	20.9411	3	36.0865	3	51.2318	3	66.3771	3
	23.3401	2.5	38.311	2.5	53.2818	2.5	68.2527	2.5
	20.7327	2	23.595	2	26.4573	2	29.3197	2
	8.20784	1.5	8.20784	1.5	8.20784	1.5	8.20784	1.5
	0	1	0	1	0	1	0	1
	0	0.5	0	0.5	0	0.5	0	0.5
	0	0	0	0	0	0	0	0

## Sheet: Fig.12
	Variation of shear force acting on the sliding soils by the FASS under different slope-top uniform loads: combined force of shear forces
	Slope-top uniform load / kPa	Combined force of shear forces / kN
	0	124.7
	20	143.3
	40	161.8
	60	180.4
	80	199
	100	217.6
	120	236.2

## Sheet: Fig.13
	Variation of shear force acting on the sliding soils by the FASS under different slope-top uniform loads: shear stress
	Shear stress / kPa	Slope height / m	Shear stress / kPa	Slope height / m	Shear stress / kPa	Slope height / m	Shear stress / kPa	Slope height / m
	0 kPa		40 kPa		80 kPa		120 kPa
	4.97356	10	9.24421	10	13.5149	10	17.7855	10
	5.93693	9.5	10.2749	9.5	14.6128	9.5	18.9508	9.5
	6.92746	9	11.3975	9	15.8675	9	20.3376	9
	7.89227	8.5	12.3055	8.5	16.7186	8.5	21.1318	8.5
	8.95413	8	13.5234	8	18.0927	8	22.662	8
	9.90904	7.5	14.4425	7.5	18.976	7.5	23.5095	7.5
	10.9196	7	15.4913	7	20.0631	7	24.6348	7
	11.9118	6.5	16.5041	6.5	21.0963	6.5	25.6886	6.5
	12.8832	6	17.4836	6	22.084	6	26.6844	6
	13.878	5.5	18.5008	5.5	23.1236	5.5	27.7463	5.5
	14.7825	5	19.3971	5	24.0118	5	28.6264	5
	15.6959	4.5	20.2995	4.5	24.903	4.5	29.5066	4.5
	16.6077	4	21.1954	4	25.7831	4	30.3708	4
	17.4606	3.5	22.0257	3.5	26.5909	3.5	31.1561	3.5
	18.2694	3	22.8036	3	27.3378	3	31.872	3
	18.9876	2.5	23.4696	2.5	27.9515	2.5	32.4335	2.5
	18.2069	2	19.0639	2	19.9208	2	20.7777	2
	14.4573	1.5	14.4573	1.5	14.4573	1.5	14.4573	1.5
	10.4864	1	10.4864	1	10.4864	1	10.4864	1
	6.40698	0.5	6.40698	0.5	6.40698	0.5	6.40698	0.5

## Sheet: Fig.14
	Variation of vertical force acting on the sliding soils by the sliding surface under different slope-top uniform loads: combined force of vertical forces
	Slope-top uniform load / kPa	Combined force of vertical forces / kN
	0	326.9
	20	413.9
	40	511.5
	60	616.4
	80	721.7
	100	827
	120	932.2

## Sheet: Fig.15
		Variation of vertical force acting on the sliding soils by the sliding surface under different slope-top uniform loads: vertical force strength
		Vertical force strength / kPa	Slope height / m	Vertical force strength / kPa	Slope height / m	Vertical force strength / kPa	Slope height / m	Vertical force strength / kPa	Slope height / m
		0 kPa		40 kPa		80 kPa		120 kPa
		-18.9524	10	-0.51896	10	17.9144	10	36.3478	10
		-14.4878	9.5	4.47707	9.5	23.4419	9.5	42.4068	9.5
		-9.95193	9	9.73149	9	29.4149	9	49.0983	9
		-4.93525	8.5	14.9517	8.5	34.8386	8.5	54.7256	8.5
		0.00763	8	20.6825	8	41.3574	8	62.0323	8
		5.28467	7.5	26.2544	7.5	47.2242	7.5	68.194	7.5
		10.7214	7	32.2	7	53.6786	7	75.1571	7
		16.2865	6.5	38.2228	6.5	60.1591	6.5	82.0953	6.5
		21.9639	6	44.3221	6	66.6802	6	89.0384	6
		28.0086	5.5	50.891	5.5	73.7733	5.5	96.6557	5.5
		33.8726	5	57.1605	5	80.4484	5	103.736	5
		40.0866	4.5	63.8021	4.5	87.5176	4.5	111.233	4.5
		46.6402	4	70.8002	4	94.9601	4	119.12	4
		53.2756	3.5	77.8915	3.5	102.507	3.5	127.123	3.5
		60.1131	3	85.191	3	110.269	3	135.347	3
		66.9419	2.5	92.4205	2.5	117.899	2.5	143.378	2.5
		65.558	2	70.5765	2	75.595	2	80.6135	2
		46.3286	1.5	46.3286	1.5	46.3286	1.5	46.3286	1.5
		24.5386	1	24.5386	1	24.5386	1	24.5386	1
		0.48317	0.5	0.48317	0.5	0.48317	0.5	0.48317	0.5

## Sheet: Fig.16
	Variation of shear force acting on the sliding soils by the sliding surface under different slope-top uniform loads: combined force of shear forces
	Slope-top uniform load / kPa	Combined force of shear forces / kN
	0	357
	20	406.1
	40	455.2
	60	504.3
	80	553.4
	100	602.5
	120	651.5

## Sheet: Fig.17
		Variation of shear force acting on the sliding soils by the sliding surface under different slope-top uniform loads: shear stress
		Shear stress / kPa	Slope height / m	Shear stress / kPa	Slope height / m	Shear stress / kPa	Slope height / m	Shear stress / kPa	Slope height / m
		0 kPa		40 kPa		80 kPa		120 kPa
		9.16237	10	17.758	10	26.3536	10	34.9493	10
		11.2442	9.5	20.0877	9.5	28.9312	9.5	37.7746	9.5
		13.3593	9	22.5379	9	31.7164	9	40.8949	9
		15.6987	8.5	24.9721	8.5	34.2455	8.5	43.519	8.5
		18.0036	8	27.6444	8	37.2853	8	46.9261	8
		20.4643	7.5	30.2427	7.5	40.021	7.5	49.7994	7.5
		22.9995	7	33.0151	7	43.0307	7	53.0463	7
		25.5945	6.5	35.8236	6.5	46.0526	6.5	56.2817	6.5
		28.2419	6	38.6677	6	49.0935	6	59.5193	6
		31.0606	5.5	41.7308	5.5	52.4011	5.5	63.0713	5.5
		33.7951	5	44.6544	5	55.5137	5	66.373	5
		36.6927	4.5	47.7514	4.5	58.8101	4.5	69.8689	4.5
		39.7487	4	51.0147	4	62.2806	4	73.5466	4
		42.8428	3.5	54.3214	3.5	65.7999	3.5	77.2785	3.5
		46.0312	3	57.7252	3	69.4193	3	81.1133	3
		49.2155	2.5	61.0964	2.5	72.9772	2.5	84.8581	2.5
		48.5702	2	50.9104	2	53.2505	2	55.5907	2
		39.6034	1.5	39.6034	1.5	39.6034	1.5	39.6034	1.5
		29.4425	1	29.4425	1	29.4425	1	29.4425	1
		18.2253	0.5	18.2253	0.5	18.2253	0.5	18.2253	0.5
